# Supplementary material for: Do as I do imitation in a steller sea lion Eumetopias jubatus
Source: Anim Cogn. 2025 Jun 20;28(1):49. doi: 10.1007/s10071-025-01971-0 (PMC12181110; doi:10.1007/s10071-025-01971-0)
Supplement: Supplementary file 1 — Supplementary file1 (CSV 22 KB) [file 10071_2025_1971_MOESM1_ESM.csv]

Do as I Do Imitation in a Steller Sea Lion Eumetopias jubatus. Animal Cognition. 1Masahiro Sasaki, 2Akitsugu konnno, and 1Hinano Kinoshita. 1Kinosaki Marine World, 1090 Seto, Toyooka, Hyogo 669-6192, Japan 2 Department of Animal Science and Biotechnology, Azabu University, 1-17-71 Fuchinobe, Chuo-ku, Sagamihara City, Kanagawa 252-5201, Japan
Trial	Test2	Demonstrator	Session	TrialNo	Command	Response
1	Test1	Sasaki	1	1	Head	Head
2	Test1	Sasaki	1	2	Stand	No
3	Test1	Sasaki	1	3	Tongue	Tongue
4	Test1	Sasaki	1	4	Head	Head
5	Test1	Sasaki	1	5	Stand	Stand
6	Test1	Sasaki	1	6	Tongue	Tougue
7	Test1	Sasaki	2	1	Head	Head
8	Test1	Sasaki	2	2	Tongue	Tongue
9	Test1	Sasaki	2	3	Tongue	Tongue
10	Test1	Sasaki	2	4	Head	Head
11	Test1	Sasaki	2	5	Stand	Stand
12	Test1	Sasaki	2	6	Stand	Stand
13	Test1	Sasaki	3	1	Stand	Stand
14	Test1	Sasaki	3	2	Stand	Stand
15	Test1	Sasaki	3	3	Tongue	Tongue
16	Test1	Sasaki	3	4	Head	Head
17	Test1	Sasaki	3	5	Tongue	Tongue
18	Test1	Sasaki	3	6	Head	Head
19	Test1	Sasaki	4	1	Head	Head
20	Test1	Sasaki	4	2	Tongue	Tongue
21	Test1	Sasaki	4	3	Stand	Stand
22	Test1	Sasaki	4	4	Head	Head
23	Test1	Sasaki	4	5	Tongue	Tongue
24	Test1	Sasaki	4	6	Stand	Stand
25	Test1	Sasaki	5	1	Head	Head
26	Test1	Sasaki	5	2	Tongue	Tongue
27	Test1	Sasaki	5	3	Head	Head
28	Test1	Sasaki	5	4	Tongue	Tongue
29	Test1	Sasaki	5	5	Stand	Stand
30	Test1	Sasaki	5	6	Stand	Hand stand
31	Test1	Kinoshita	1	1	Stand	Stand
32	Test1	Kinoshita	1	2	Tongue	Tongue
33	Test1	Kinoshita	1	3	Head	Head
34	Test1	Kinoshita	1	4	Tongue	Tongue
35	Test1	Kinoshita	1	5	Head	Head
36	Test1	Kinoshita	1	6	Stand	Stand
37	Test1	Kinoshita	2	1	Head	Head
38	Test1	Kinoshita	2	2	Head	Head
39	Test1	Kinoshita	2	3	Stand	Stand
40	Test1	Kinoshita	2	4	Tongue	Tongue
41	Test1	Kinoshita	2	5	Tongue	Tongue
42	Test1	Kinoshita	2	6	Stand	Stand
43	Test1	Kinoshita	3	1	Tongue	Tongue
44	Test1	Kinoshita	3	2	Stand	Stand
45	Test1	Kinoshita	3	3	Stand	Stand
46	Test1	Kinoshita	3	4	Head	Head
47	Test1	Kinoshita	3	5	Head	Head
48	Test1	Kinoshita	3	6	Tongue	Tongue
49	Test1	Kinoshita	4	1	Tongue	Tongue
50	Test1	Kinoshita	4	2	Stand	Stand
51	Test1	Kinoshita	4	3	Head	Head
52	Test1	Kinoshita	4	4	Stand	Stand
53	Test1	Kinoshita	4	5	Head	Head
54	Test1	Kinoshita	4	6	Tongue	Tongue
55	Test1	Kinoshita	5	1	Tongue	Tongue
56	Test1	Kinoshita	5	2	Head	Head
57	Test1	Kinoshita	5	3	Tongue	Tongue
58	Test1	Kinoshita	5	4	Head	Head
59	Test1	Kinoshita	5	5	Stand	Stand
60	Test1	Kinoshita	5	6	Stand	Stand
61	Test2	Sasaki	1	1	Head	Head
62	Test2	Sasaki	1	2	Kiss	Kiss
63	Test2	Sasaki	1	3	Spin	Spin
64	Test2	Sasaki	1	4	Nod	Nod
65	Test2	Sasaki	1	5	Tongue	Tongue
66	Test2	Sasaki	1	6	Mouth	Mouth
67	Test2	Sasaki	1	7	Back	Down
68	Test2	Sasaki	1	8	Stand	Stand
69	Test2	Sasaki	1	9	Leg	Leg
70	Test2	Sasaki	1	10	Down	Down
71	Test2	Sasaki	2	1	Stand	Incomplete
72	Test2	Sasaki	2	2	Down	Down
73	Test2	Sasaki	2	3	Kiss	Kiss
74	Test2	Sasaki	2	4	Head	Head
75	Test2	Sasaki	2	5	Leg	Leg
76	Test2	Sasaki	2	6	Back	Down
77	Test2	Sasaki	2	7	Spin	Spin
78	Test2	Sasaki	2	8	Tongue	Tongue
79	Test2	Sasaki	2	9	Nod	Nod
80	Test2	Sasaki	2	10	Mouth	Mouth
81	Test2	Sasaki	3	1	Stand	Stand
82	Test2	Sasaki	3	2	Spin	Spin
83	Test2	Sasaki	3	3	Leg	Leg
84	Test2	Sasaki	3	4	Back	Down
85	Test2	Sasaki	3	5	Head	Head
86	Test2	Sasaki	3	6	Nod	Nod
87	Test2	Sasaki	3	7	Kiss	Kiss
88	Test2	Sasaki	3	8	Tongue	Tongue
89	Test2	Sasaki	3	9	Down	Down
90	Test2	Sasaki	3	10	Mouth	Mouth
91	Test2	Sasaki	4	1	Stand	Stand
92	Test2	Sasaki	4	2	Back	Down
93	Test2	Sasaki	4	3	Down	Leg
94	Test2	Sasaki	4	4	Head	Head
95	Test2	Sasaki	4	5	Kiss	Kiss
96	Test2	Sasaki	4	6	Leg	Leg
97	Test2	Sasaki	4	7	Tongue	Tongue
98	Test2	Sasaki	4	8	Nod	Nod
99	Test2	Sasaki	4	9	Spin	Spin
100	Test2	Sasaki	4	10	Mouth	Mouth
101	Test2	Sasaki	5	1	Head	Head
102	Test2	Sasaki	5	2	Spin	Spin
103	Test2	Sasaki	5	3	Nod	Nod
104	Test2	Sasaki	5	4	Stand	Stand
105	Test2	Sasaki	5	5	Leg	Leg
106	Test2	Sasaki	5	6	Mouth	Mouth
107	Test2	Sasaki	5	7	Down	Down
108	Test2	Sasaki	5	8	Tongue	Tongue
109	Test2	Sasaki	5	9	Back	Down
110	Test2	Sasaki	5	10	Kiss	Kiss
111	Test2	Sasaki	6	1	Tongue	Tongue
112	Test2	Sasaki	6	2	Spin	Spin
113	Test2	Sasaki	6	3	Nod	Nod
114	Test2	Sasaki	6	4	Head	Head
115	Test2	Sasaki	6	5	Mouth	Mouth
116	Test2	Sasaki	6	6	Down	Down
117	Test2	Sasaki	6	7	Leg	Leg
118	Test2	Sasaki	6	8	Stand	Stand
119	Test2	Sasaki	6	9	Back	Down
120	Test2	Sasaki	6	10	Kiss	Kiss
121	Test2	Sasaki	7	1	Head	Head
122	Test2	Sasaki	7	2	Down	Down
123	Test2	Sasaki	7	3	Mouth	Tongue
124	Test2	Sasaki	7	4	Leg	Spin
125	Test2	Sasaki	7	5	Stand	Stand
126	Test2	Sasaki	7	6	Spin	Spin
127	Test2	Sasaki	7	7	Nod	Nod
128	Test2	Sasaki	7	8	Tongue	Tongue
129	Test2	Sasaki	7	9	Kiss	Kiss
130	Test2	Sasaki	7	10	Back	Down
131	Test2	Sasaki	8	1	Head	Head
132	Test2	Sasaki	8	2	Spin	Spin
133	Test2	Sasaki	8	3	Nod	Nod
134	Test2	Sasaki	8	4	Tongue	Tongue
135	Test2	Sasaki	8	5	Mouth	Mouth
136	Test2	Sasaki	8	6	Kiss	Kiss
137	Test2	Sasaki	8	7	Stand	Stand
138	Test2	Sasaki	8	8	Leg	Leg
139	Test2	Sasaki	8	9	Down	Down
140	Test2	Sasaki	8	10	Back	Down
141	Test2	Sasaki	9	1	Stand	Stand
142	Test2	Sasaki	9	2	Mouth	Mouth
143	Test2	Sasaki	9	3	Down	Down
144	Test2	Sasaki	9	4	Head	Head
145	Test2	Sasaki	9	5	Spin	Spin
146	Test2	Sasaki	9	6	Back	Down
147	Test2	Sasaki	9	7	Tongue	Tongue
148	Test2	Sasaki	9	8	Kiss	Kiss
149	Test2	Sasaki	9	9	Nod	Head
150	Test2	Sasaki	9	10	Leg	Leg
151	Test2	Sasaki	10	1	Stand	No
152	Test2	Sasaki	10	2	Mouth	Mouth
153	Test2	Sasaki	10	3	Kiss	Kiss
154	Test2	Sasaki	10	4	Tongue	Tongue
155	Test2	Sasaki	10	5	Leg	Leg
156	Test2	Sasaki	10	6	Down	Down
157	Test2	Sasaki	10	7	Head	Head
158	Test2	Sasaki	10	8	Spin	Spin
159	Test2	Sasaki	10	9	Nod	Head
160	Test2	Sasaki	10	10	Back	Down
161	Test2	Kinoshita	1	1	Stand	Stand
162	Test2	Kinoshita	1	2	Kiss	Kiss
163	Test2	Kinoshita	1	3	Spin	Spin
164	Test2	Kinoshita	1	4	Tongue	Tongue
165	Test2	Kinoshita	1	5	Mouth	Mouth
166	Test2	Kinoshita	1	6	Back	Leg
167	Test2	Kinoshita	1	7	Leg	Leg
168	Test2	Kinoshita	1	8	Head	Head
169	Test2	Kinoshita	1	9	Down	Leg
170	Test2	Kinoshita	1	10	Nod	Head
171	Test2	Kinoshita	2	1	Head	Head
172	Test2	Kinoshita	2	2	Kiss	Kiss
173	Test2	Kinoshita	2	3	Stand	Stand
174	Test2	Kinoshita	2	4	Spin	Spin
175	Test2	Kinoshita	2	5	Leg	Leg
176	Test2	Kinoshita	2	6	Down	Down
177	Test2	Kinoshita	2	7	Tongue	Tongue
178	Test2	Kinoshita	2	8	Mouth	Mouth
179	Test2	Kinoshita	2	9	Nod	Nod
180	Test2	Kinoshita	2	10	Back	Leg
181	Test2	Kinoshita	3	1	Stand	Leg
182	Test2	Kinoshita	3	2	Spin	Spin
183	Test2	Kinoshita	3	3	Back	Down
184	Test2	Kinoshita	3	4	Head	Head
185	Test2	Kinoshita	3	5	Leg	Leg
186	Test2	Kinoshita	3	6	Nod	Nod
187	Test2	Kinoshita	3	7	Tongue	Tongue
188	Test2	Kinoshita	3	8	Kiss	Kiss
189	Test2	Kinoshita	3	9	Down	Down
190	Test2	Kinoshita	3	10	Mouth	Mouth
191	Test2	Kinoshita	4	1	Stand	Leg
192	Test2	Kinoshita	4	2	Back	Back
193	Test2	Kinoshita	4	3	Down	Back
194	Test2	Kinoshita	4	4	Head	Head
195	Test2	Kinoshita	4	5	Leg	Leg
196	Test2	Kinoshita	4	6	Kiss	Kiss
197	Test2	Kinoshita	4	7	Tongue	No
198	Test2	Kinoshita	4	8	Mouth	Mouth
199	Test2	Kinoshita	4	9	Nod	Nod
200	Test2	Kinoshita	4	10	Spin	Spin
201	Test2	Kinoshita	5	1	Head	Head
202	Test2	Kinoshita	5	2	Down	Down
203	Test2	Kinoshita	5	3	Spin	Spin
204	Test2	Kinoshita	5	4	Stand	Stand
205	Test2	Kinoshita	5	5	Nod	Nod
206	Test2	Kinoshita	5	6	Leg	Spin
207	Test2	Kinoshita	5	7	Back	Back
208	Test2	Kinoshita	5	8	Tongue	Tongue
209	Test2	Kinoshita	5	9	Kiss	Kiss
210	Test2	Kinoshita	5	10	Mouth	Mouth
211	Test2	Kinoshita	6	1	Tongue	Nod
212	Test2	Kinoshita	6	2	Down	Down
213	Test2	Kinoshita	6	3	Kiss	Kiss
214	Test2	Kinoshita	6	4	Head	Head
215	Test2	Kinoshita	6	5	Spin	Spin
216	Test2	Kinoshita	6	6	Mouth	Mouth
217	Test2	Kinoshita	6	7	Leg	Leg
218	Test2	Kinoshita	6	8	Stand	No
219	Test2	Kinoshita	6	9	Back	Down
220	Test2	Kinoshita	6	10	Nod	Nod
221	Test2	Kinoshita	7	1	Head	Head
222	Test2	Kinoshita	7	2	Spin	Spin
223	Test2	Kinoshita	7	3	Kiss	Kiss
224	Test2	Kinoshita	7	4	Mouth	Mouth
225	Test2	Kinoshita	7	5	Stand	Stand
226	Test2	Kinoshita	7	6	Leg	Leg
227	Test2	Kinoshita	7	7	Nod	Head
228	Test2	Kinoshita	7	8	Tongue	Tongue
229	Test2	Kinoshita	7	9	Back	Down
230	Test2	Kinoshita	7	10	Down	Down
231	Test2	Kinoshita	8	1	Head	Head
232	Test2	Kinoshita	8	2	Back	Down
233	Test2	Kinoshita	8	3	Leg	Leg
234	Test2	Kinoshita	8	4	Tongue	Nod
235	Test2	Kinoshita	8	5	Kiss	Kiss
236	Test2	Kinoshita	8	6	Spin	Spin
237	Test2	Kinoshita	8	7	Stand	Stand
238	Test2	Kinoshita	8	8	Down	Down
239	Test2	Kinoshita	8	9	Nod	Nod
240	Test2	Kinoshita	8	10	Mouth	Mouth
241	Test2	Kinoshita	9	1	Stand	Stand
242	Test2	Kinoshita	9	2	Spin	Spin
243	Test2	Kinoshita	9	3	Kiss	Kiss
244	Test2	Kinoshita	9	4	Head	Head
245	Test2	Kinoshita	9	5	Leg	Leg
246	Test2	Kinoshita	9	6	Back	Down
247	Test2	Kinoshita	9	7	Tongue	Tongue
248	Test2	Kinoshita	9	8	Down	Down
249	Test2	Kinoshita	9	9	Nod	Nod
250	Test2	Kinoshita	9	10	Mouth	Mouth
251	Test2	Kinoshita	10	1	Stand	Stand
252	Test2	Kinoshita	10	2	Back	Down
253	Test2	Kinoshita	10	3	Down	Down
254	Test2	Kinoshita	10	4	Tongue	Tongue
255	Test2	Kinoshita	10	5	Kiss	Kiss
256	Test2	Kinoshita	10	6	Spin	Spin
257	Test2	Kinoshita	10	7	Head	Head
258	Test2	Kinoshita	10	8	Leg	Leg
259	Test2	Kinoshita	10	9	Nod	Nod
260	Test2	Kinoshita	10	10	Mouth	Mouth
261	Test2	Sasaki	1	1	Kiss	Kiss
262	Test3	Sasaki	1	2	Down-opp	Ball-face
263	Test3	Sasaki	1	3	Hand	Hand
264	Test3	Sasaki	1	4	Hose-hand	Fin-face
265	Test3	Sasaki	1	5	Ball-hand	Ball-face
266	Test3	Sasaki	1	6	Hose-face	No
267	Test3	Sasaki	1	7	Fin-face	Fin-Face
268	Test3	Sasaki	1	8	Ball-face	Fin-face
269	Test3	Sasaki	1	9	Fin-hand	Fin-face
270	Test3	Sasaki	1	10	-	-
271	Test3	Sasaki	2	1	Kiss	Kiss
272	Test3	Sasaki	2	2	Spin	Spin
273	Test3	Sasaki	2	3	Down-opp	Down-opp
274	Test3	Sasaki	2	4	Hand	Hand
275	Test3	Sasaki	2	5	Ball-Hand	Incoplete
276	Test3	Sasaki	2	6	Fin-face	Spin
277	Test3	Sasaki	2	7	Fin-hand	Sniffing on the ground
278	Test3	Sasaki	2	8	Hose-hand	No
279	Test3	Sasaki	2	9	Ball-face	Spin
280	Test3	Sasaki	2	10	Fin-face	Sniffing on the ground
281	Test3	Sasaki	3	1	Spin	Spin
282	Test3	Sasaki	3	2	Kiss	Kiss
283	Test3	Sasaki	3	3	Down-opp	Down-opp
284	Test3	Sasaki	3	4	Hand	Hand
285	Test3	Sasaki	3	5	Ball-hand	Sniffing on the ground
286	Test3	Sasaki	3	6	Fin-face	Fin-face
287	Test3	Sasaki	3	7	Fin-hand	Spin
288	Test3	Sasaki	3	8	Hase-face	No
289	Test3	Sasaki	3	9	Ball-face	Touch the ground with her face.
290	Test3	Sasaki	3	10	Hose-hand	Hand
291	Test3	Sasaki	4	1	Kiss	Kiss
292	Test3	Sasaki	4	2	Spin	Spin
293	Test3	Sasaki	4	3	Down-opp	Down-opp
294	Test3	Sasaki	4	4	Hand	Hand
295	Test3	Sasaki	4	5	Fin-hand	Fin-face
296	Test3	Sasaki	4	6	Ball-hand	Fin-face
297	Test3	Sasaki	4	7	Ball-face	Fin-face
298	Test3	Sasaki	4	8	Hose-face	Ball-face
299	Test3	Sasaki	4	9	Fin-face	Fin-face
300	Test3	Sasaki	4	10	Hose-hand	Ball-face
301	Test3	Sasaki	5	1	Spin	Spin
302	Test3	Sasaki	5	2	Kiss	Kiss
303	Test3	Sasaki	5	3	Hand	Hand
304	Test3	Sasaki	5	4	Down-opp	Down-opp
305	Test3	Sasaki	5	5	Hose-Face	Fin-face
306	Test3	Sasaki	5	6	Hose-hand	Fin-face
307	Test3	Sasaki	5	7	Fin-hand	Fin-face
308	Test3	Sasaki	5	8	Fin-face	Fin-face
309	Test3	Sasaki	5	9	Ball-hand	Fin-face
310	Test3	Sasaki	5	10	Ball-face	Fin-face
311	Test3	Sasaki	6	1	Kiss	Kiss
312	Test3	Sasaki	6	2	Spin	Spin
313	Test3	Sasaki	6	3	Hand	Hand
314	Test3	Sasaki	6	4	Down-opp	Ball-face
315	Test3	Sasaki	6	5	Hose-Face	Fin-face
316	Test3	Sasaki	6	6	Hose-hand	Fin-face
317	Test3	Sasaki	6	7	Fin-hand	Fin-face
318	Test3	Sasaki	6	8	Ball-face	Fin-face
319	Test3	Sasaki	6	9	Fin-face	Fin-face
320	Test3	Sasaki	6	10	Ball-hand	Fin-face
321	Test3	Sasaki	7	1	Spin	Spin
322	Test3	Sasaki	7	2	Kiss	"bye-bey"
323	Test3	Sasaki	7	3	Down-opp	Down-opp
324	Test3	Sasaki	7	4	Hand	Hand
325	Test3	Sasaki	7	5	Ball-face	Ball-face
326	Test3	Sasaki	7	6	Fin-hand	Fin-face
327	Test3	Sasaki	7	7	Fin-face	Fin-face
328	Test3	Sasaki	7	8	Hose-hand	Hand
329	Test3	Sasaki	7	9	Hose-face	Ball-face
330	Test3	Sasaki	7	10	Ball-face	Down-opp
331	Test3	Sasaki	8	1	Kiss	Kiss
332	Test3	Sasaki	8	2	Spin	Fin-face
333	Test3	Sasaki	8	3	Hand	Hand
334	Test3	Sasaki	8	4	Down-opp	Down-opp
335	Test3	Sasaki	8	5	Fin-hand	Fin-face
336	Test3	Sasaki	8	6	Hose-hand	"keirei"
337	Test3	Sasaki	8	7	Ball-hand	Fin-face
338	Test3	Sasaki	8	8	Fin-face	Fin-face
339	Test3	Sasaki	8	9	Ball-face	Ball-face
340	Test3	Sasaki	8	10	Hose-face	No
341	Test3	Sasaki	9	1	Spin	Spin
342	Test3	Sasaki	9	2	Kiss	Kiss
343	Test3	Sasaki	9	3	Hand	"keirei"
344	Test3	Sasaki	9	4	Down-opp	Down-opp
345	Test3	Sasaki	9	5	Hose-hand	Hand
346	Test3	Sasaki	9	6	Ball-hand	Fin-face
347	Test3	Sasaki	9	7	Fin-hand	Fin-face
348	Test3	Sasaki	9	8	Fin-face	Fin-face
349	Test3	Sasaki	9	9	Ball-face	Fin-face
350	Test3	Sasaki	9	10	Hose-face	incomplete
351	Test3	Sasaki	10	1	Kiss	Kiss
352	Test3	Sasaki	10	2	Spin	Spin
353	Test3	Sasaki	10	3	Hand	Hand
354	Test3	Sasaki	10	4	Down-opp	Down-opp
355	Test3	Sasaki	10	5	Hose-hand	Hand
356	Test3	Sasaki	10	6	Fin-hand	Touch the ground with her face.
357	Test3	Sasaki	10	7	Ball-hand	Fin-face
358	Test3	Sasaki	10	8	Fin-face	Fin-face
359	Test3	Sasaki	10	9	Hose-face	incomplete
360	Test3	Sasaki	10	10	Ball-face	Touch the ground with her face.
361	Test4	Sasaki	1	1	Nod	Nod
362	Test4	Sasaki	1	2	Spin	Spin
363	Test4	Sasaki	1	3	Mouth	Mouth
364	Test4	Sasaki	1	4	Leg	Leg
365	Test4	Sasaki	1	5	Down	Down
366	Test4	Sasaki	1	6	No	No
367	Test4	Sasaki	1	7	Down	Down
368	Test4	Sasaki	1	8	Leg	Leg
369	Test4	Sasaki	1	9	Kiss	Kiss
370	Test4	Sasaki	1	10	Mouth	Mouth
371	Test4	Sasaki	1	11	No	No
372	Test4	Sasaki	1	12	Spin	Spin
373	Test4	Sasaki	1	13	Mouth	Mouth	*procedual error
374	Test4	Sasaki	1	14	Nod	Nod
375	Test4	Sasaki	1	15	Head*	Head	*procedual error
376	Test4	Sasaki	1	16	Kiss	Kiss
377	Test4	Sasaki	2	1	Kiss	Kiss
378	Test4	Sasaki	2	2	Leg	Leg
379	Test4	Sasaki	2	3	Nod	Nod
380	Test4	Sasaki	2	4	Mouth	Mouth
381	Test4	Sasaki	2	5	Kiss	Kiss
382	Test4	Sasaki	2	6	No	No
383	Test4	Sasaki	2	7	Down	Down
384	Test4	Sasaki	2	8	Spin	Spin
385	Test4	Sasaki	2	9	Mouth	Tongue
386	Test4	Sasaki	2	10	Leg	Leg
387	Test4	Sasaki	2	11	No	No
388	Test4	Sasaki	2	12	Kiss	Kiss
389	Test4	Sasaki	2	13	Down	Down
390	Test4	Sasaki	2	14	Nod	Nod
391	Test4	Sasaki	3	1	Nod	Nod
392	Test4	Sasaki	3	2	Down	Down
393	Test4	Sasaki	3	3	Spin	Spin
394	Test4	Sasaki	3	4	Leg	Leg
395	Test4	Sasaki	3	5	Spin	Spin
396	Test4	Sasaki	3	6	No	No
397	Test4	Sasaki	3	7	Mouth	Mouth
398	Test4	Sasaki	3	8	Kiss	Kiss
399	Test4	Sasaki	3	9	No	No
400	Test4	Sasaki	3	10	Leg	Leg
401	Test4	Sasaki	3	11	Down	Down
402	Test4	Sasaki	3	12	Nod	Nod
403	Test4	Sasaki	3	13	Mouth	Mouth
404	Test4	Sasaki	3	14	Kiss	Kiss
405	Test4	Sasaki	4	1	Spin	Spin
406	Test4	Sasaki	4	2	Leg	Leg
407	Test4	Sasaki	4	3	Mouth	No
408	Test4	Sasaki	4	4	Spin	Spin
409	Test4	Sasaki	4	5	Down	Down
410	Test4	Sasaki	4	6	No	No
411	Test4	Sasaki	4	7	Leg	Leg
412	Test4	Sasaki	4	8	Kiss	Kiss
413	Test4	Sasaki	4	9	No	Toungue
414	Test4	Sasaki	4	10	Mouth	Mouth
415	Test4	Sasaki	4	11	Nod	Nod
416	Test4	Sasaki	4	12	Kiss	Kiss
417	Test4	Sasaki	4	13	Nod	Nod
418	Test4	Sasaki	4	14	Down	Down
419	Test4	Sasaki	5	1	Leg	Leg
420	Test4	Sasaki	5	2	Nod	Nod
421	Test4	Sasaki	5	3	Down	Down
422	Test4	Sasaki	5	4	Kiss	Kiss
423	Test4	Sasaki	5	5	Spin	Spin
424	Test4	Sasaki	5	6	Down	Down
425	Test4	Sasaki	5	7	Mouth	Mouth
426	Test4	Sasaki	5	8	Spin	Spin
427	Test4	Sasaki	5	9	No	No
428	Test4	Sasaki	5	10	Leg	Leg
429	Test4	Sasaki	5	11	Nod	Nod
430	Test4	Sasaki	5	12	No	No
431	Test4	Sasaki	5	13	Mouth	Mouth
432	Test4	Sasaki	5	14	Kiss	Kiss
433	Test5	Sasaki	1	1	Stand	Stand
434	Test5	Sasaki	1	2	Stand	Stand
435	Test5	Sasaki	1	3	Spin	Spin
436	Test5	Sasaki	1	4	Kiss	Kiss
437	Test5	Sasaki	1	5	Leg	Leg
438	Test5	Sasaki	1	6	Kiss	Kiss
439	Test5	Sasaki	1	7	Stand	imomplete
440	Test5	Sasaki	1	8	Spin	Spin
441	Test5	Sasaki	1	9	Leg	Leg
442	Test5	Sasaki	2	1	Leg	imcomplete
443	Test5	Sasaki	2	2	Stand	Stand
444	Test5	Sasaki	2	3	Spin	Spin
445	Test5	Sasaki	2	4	Leg	Leg
446	Test5	Sasaki	2	5	Kiss	Kiss
447	Test5	Sasaki	2	6	Stand	Stand
448	Test5	Sasaki	2	7	Spin	Spin
449	Test5	Sasaki	2	8	Kiss	Kiss
450	Test5	Sasaki	3	1	Leg	Leg
451	Test5	Sasaki	3	2	Spin	Spin
452	Test5	Sasaki	3	3	Kiss	Kiss
453	Test5	Sasaki	3	4	Stand	Kiss
454	Test5	Sasaki	3	5	Kiss	Kiss
455	Test5	Sasaki	3	6	Leg	Leg
456	Test5	Sasaki	3	7	Spin	Spin
457	Test5	Sasaki	3	8	Stand	Kiss
458	Test5	Sasaki	4	1	Leg	Leg
459	Test5	Sasaki	4	2	Stand	Stand
460	Test5	Sasaki	4	3	Kiss	Kiss
461	Test5	Sasaki	4	4	Spin	Spin
462	Test5	Sasaki	4	5	Leg	Leg
463	Test5	Sasaki	4	6	Kiss	Kiss
464	Test5	Sasaki	4	7	Spin	Leg
465	Test5	Sasaki	4	8	Stand	Stand
466	Test5	Sasaki	5	1	Spin	Spin
467	Test5	Sasaki	5	2	Leg	Leg
468	Test5	Sasaki	5	3	Kiss	Kiss
469	Test5	Sasaki	5	4	Leg	Spin
470	Test5	Sasaki	5	5	Stand	Stand
471	Test5	Sasaki	5	6	Kiss	Kiss
472	Test5	Sasaki	5	7	Stand	Stand
473	Test5	Sasaki	5	8	Spin	Leg
474	Test6	Sasaki	1	1	Stand	Stand
475	Test6	Sasaki	1	2	Kiss	Kiss
476	Test6	Sasaki	1	3	Stand	Early start
477	Test6	Sasaki	1	4	Leg	Leg
478	Test6	Sasaki	1	5	Spin	Spin
479	Test6	Sasaki	1	6	Leg	Stand
480	Test6	Sasaki	1	7	Kiss	Kiss
481	Test6	Sasaki	1	8	Spin	No
482	Test6	Sasaki	2	1	Stand	Stand
483	Test6	Sasaki	2	2	Spin	Spin
484	Test6	Sasaki	2	3	Kiss	Kiss
485	Test6	Sasaki	2	4	Spin	Spin
486	Test6	Sasaki	2	5	Leg	Leg
487	Test6	Sasaki	2	6	Stand	Stand
488	Test6	Sasaki	2	7	Leg	Leg
489	Test6	Sasaki	2	8	Kiss	Kiss
490	Test6	Sasaki	3	1	Leg	Leg
491	Test6	Sasaki	3	2	Stand	Stand
492	Test6	Sasaki	3	3	Kiss	Kiss
493	Test6	Sasaki	3	4	Stand	Stand
494	Test6	Sasaki	3	5	Leg	Leg
495	Test6	Sasaki	3	6	Spin	Stand
496	Test6	Sasaki	3	7	Kiss	Kiss
497	Test6	Sasaki	3	8	Spin	Spin
498	Test6	Sasaki	4	1	Kiss	Kiss
499	Test6	Sasaki	4	2	Leg	Leg
500	Test6	Sasaki	4	3	Stand	Stand
501	Test6	Sasaki	4	4	Spin	Spin
502	Test6	Sasaki	4	5	Stand	Stand
503	Test6	Sasaki	4	6	Kiss	Kiss
504	Test6	Sasaki	4	7	Spin	Spin
505	Test6	Sasaki	4	8	Leg	Leg
506	Test6	Sasaki	5	1	Kiss	Kiss
507	Test6	Sasaki	5	2	Leg	Leg
508	Test6	Sasaki	5	3	Kiss	Kiss
509	Test6	Sasaki	5	4	Stand	Stand
510	Test6	Sasaki	5	5	Spin	Spin
511	Test6	Sasaki	5	6	Leg	Leg
512	Test6	Sasaki	5	7	Spin	Stand
513	Test6	Sasaki	5	8	Stand	Stand
514	Test7	Sasaki	1	1	Spin	Spin
515	Test7	Sasaki	1	2	Kiss	Kiss
516	Test7	Sasaki	1	3	Hand	Waving hand
517	Test7	Sasaki	1	4	Kiss	Kiss
518	Test7	Sasaki	1	5	Spin	Spin
519	Test7	Sasaki	1	6	Down	Can't wait
520	Test7	Sasaki	1	7	Kiss	Kiss
521	Test7	Sasaki	1	8	Mouth	Nod
522	Test7	Sasaki	1	9	Tongue	Nod
523	Test7	Sasaki	1	10	-	-
524	Test7	Sasaki	2	1	Spin	Spin
525	Test7	Sasaki	2	2	Kiss	Kiss
526	Test7	Sasaki	2	3	Mouth	Nod
527	Test7	Sasaki	2	4	Hand	Can't wait
528	Test7	Sasaki	2	5	Spin	Spin
529	Test7	Sasaki	2	6	Kiss	No
530	Test7	Sasaki	2	7	Down	Incomplete
531	Test7	Sasaki	2	8	Kiss	Kiss
532	Test7	Sasaki	2	9	Tongue	Nod
533	Test7	Sasaki	2	10	-	-
534	Test7	Sasaki	3	1	Kiss	Kiss
535	Test7	Sasaki	3	2	Spin	Spin
536	Test7	Sasaki	3	3	Down	Leg
537	Test7	Sasaki	3	4	Spin	Spin
538	Test7	Sasaki	3	5	Kiss	Kiss
539	Test7	Sasaki	3	6	Mouth	Nod
540	Test7	Sasaki	3	7	Kiss	Kiss
541	Test7	Sasaki	3	8	Hand	Can't wait
542	Test7	Sasaki	3	9	Tongue	Nod
543	Test7	Sasaki	3	10	-	-
544	Test7	Sasaki	4	1	Kiss	Kiss
545	Test7	Sasaki	4	2	Spin	Spin
546	Test7	Sasaki	4	3	Tongue	Hand
547	Test7	Sasaki	4	4	Kiss	Kiss
548	Test7	Sasaki	4	5	Spin	Spin
549	Test7	Sasaki	4	6	Down	leg
550	Test7	Sasaki	4	7	Kiss	Kiss
551	Test7	Sasaki	4	8	Hand	Kiss
552	Test7	Sasaki	4	9	Mouth	Nod
553	Test7	Sasaki	4	10	-	-
554	Test7	Sasaki	5	1	Spin	Spin
555	Test7	Sasaki	5	2	Kiss	Kiss
556	Test7	Sasaki	5	3	Tongue	Nod
557	Test7	Sasaki	5	4	Spin	Spin
558	Test7	Sasaki	5	5	Kiss	Kiss
559	Test7	Sasaki	5	6	Hand	Kiss
560	Test7	Sasaki	5	7	Spin	Spin
561	Test7	Sasaki	5	8	Mouth	Nod
562	Test7	Sasaki	5	9	Down	Nod
563	Test7	Sasaki	5	10	-	-
564	Test7	Sasaki	6	1	Spin	Spin
565	Test7	Sasaki	6	2	Kiss	Kiss
566	Test7	Sasaki	6	3	Down	leg
567	Test7	Sasaki	6	4	Kiss	Kiss
568	Test7	Sasaki	6	5	Spin	Spin
569	Test7	Sasaki	6	6	Hand	Kiss
570	Test7	Sasaki	6	7	Kiss	Kiss
571	Test7	Sasaki	6	8	Mouth	Nod
572	Test7	Sasaki	6	9	Spin	Spin
573	Test7	Sasaki	6	10	Tongue	Nod
574	Test7	Sasaki	7	1	Kiss	Kiss
575	Test7	Sasaki	7	2	Spin	Spin
576	Test7	Sasaki	7	3	Tongue	Nod
577	Test7	Sasaki	7	4	Spin	Spin
578	Test7	Sasaki	7	5	Kiss	Kiss
579	Test7	Sasaki	7	6	Down	leg
580	Test7	Sasaki	7	7	Kiss	Kiss
581	Test7	Sasaki	7	8	Mouth	Nod
582	Test7	Sasaki	7	9	Spin	Spin
583	Test7	Sasaki	7	10	Hand	Nod
584	Test7	Sasaki	8	1	Kiss	Hand
585	Test7	Sasaki	8	2	Spin	Spin
586	Test7	Sasaki	8	3	Down	leg
587	Test7	Sasaki	8	4	Tongue	Nod
588	Test7	Sasaki	8	5	Spin	Spin
589	Test7	Sasaki	8	6	Kiss	No
590	Test7	Sasaki	8	7	Hand	Hand
591	Test7	Sasaki	8	8	Kiss	Kiss
592	Test7	Sasaki	8	9	Spin	Spin
593	Test7	Sasaki	8	10	Mouth	Nod
594	Test7	Sasaki	9	1	Spin	Spin
595	Test7	Sasaki	9	2	Kiss	Hand
596	Test7	Sasaki	9	3	Down	leg
597	Test7	Sasaki	9	4	Kiss	Kiss
598	Test7	Sasaki	9	5	Spin	Spin
599	Test7	Sasaki	9	6	Hand	kiss
600	Test7	Sasaki	9	7	Spin	Spin
601	Test7	Sasaki	9	8	Mouth	Nod
602	Test7	Sasaki	9	9	Kiss	Kiss
603	Test7	Sasaki	9	10	Tongue	Nod
604	Test7	Sasaki	10	1	Spin	Spin
605	Test7	Sasaki	10	2	Kiss	Kiss
606	Test7	Sasaki	10	3	Down	Leg
607	Test7	Sasaki	10	4	Kiss	Kiss
608	Test7	Sasaki	10	5	Spin	Spin
			10	6	Hand	Kiss
			10	7	Spin	Spin
			10	8	Mouth	Nod
			10	9	Kiss	Kiss
			10	10	Tongue	Nod
